# Supplementary material for: A scoping review of 24-h movement behaviours research in Chinese children and adolescents
Source: Front Public Health. 2026 May 12;14:1801708. doi: 10.3389/fpubh.2026.1801708 (PMC13201467; doi:10.3389/fpubh.2026.1801708)
Supplement: Supplementary file 2 [file Table_2.XLSX]

## Sheet: Sheet1
Title	Author	Article type	Publication year	Sample characteristics					Study design	Monitoring method			Key variable	Reference guideline	Physical activity compliance rate（%）			Sedentary/Screen compliance rate（%）			Sleep compliance rate（%）			All（%）			None（%）
				Total samples	Boy ratio	Sample age (mean or range )	General or with condition	Sample region		PA	Sleep	Sedentary/Screen time			All	Boy	Girl	All	Boy	Girl	All	Boy	Girl	All	Boy	Girl	All	Boy	Girl
The Impact of 24-Hour Movement Behaviors on Physical Growth in Preschool Children	Wang	Dissertation	2022	674	0.5267	5.04±0.88 yrs	General	Jiang Xi	cross-sectional	accelerometer	questionnaire	accelerometer	BMI、scapular skinfold、upper arm skinfold、head circumference	China's Guidelines for Physical Activity of Preschool Children (3-6 Years Old)	0.865	0.9183	0.8056
A Study on the Effect of School Sports Intervention on 24-Hour Movement Behaviors in High School Students	Bao	Dissertation	2024	95	0.4737	16.14±0.36 yrs	General	Shang Hai	prospective cohort	accelerometer	sleep energy consumption monitor	questionnaire	—	—
Association between 24-Hour Movement Behaviors and Cardiorespiratory Fitness in Children and Adolescents Analyzed Using Isotemporal Substitution Models	Tang et al.	Journal Article	2024	143	0.5245	12~15 yrs	General	Tian Jin	cross-sectional	accelerometer	other	accelerometer	BMI、cardiorespiratory endurance	—
A Cross-Sectional Study on the Relationship between 24-Hour Movement and Depressive Symptoms among Vocational School Students	Tang et al.	Journal Article	2024	8 149	0.6942	16.70±1.19 yrs	General	Shang Hai、Jiang Su	cross-sectional	questionnaire	questionnaire		depression	—
A Study on the Correlation between 24-Hour Movement Behaviors and Fundamental Motor Skills in Primary School Students	Li	Dissertation	2023	338	0.5325	8.67 ±1.11 yrs	General	Shang Hai	cross-sectional	questionnaire	questionnaire	questionnaire	fundamental motor skills（locomotor skills、stability skills、object control skills）	Canadian 24-h movement guidelines	0.361	0.333	0.392	0.521	0.472	0.576	0.618	0.65	0.582	0.157	0.156	0.178
Association between 24-Hour Movement Behaviors and Health-Related Quality of Life in Preschool Children	Zhang	Dissertation	2024	349	0.533	4.92±0.82 yrs	General	Bei Jing	cross-sectional	accelerometer	parental questionnaire	accelerometer	health-related quality of life（physical function、emotional function、social function、school function）	—
A Study on the Association between 24-Hour Movement Behaviors and Depression, Anxiety, and Comorbid Depression-Anxiety Symptoms in Adolescents	Cheng	Dissertation	2022	698	0.4441	14～15 yrs	General	Guang Dong	cross-sectional	accelerometer	accelerometer+self-report	accelerometer	depression、anxiety disorder	—
The Impact of Meeting 24-Hour Movement Guidelines on Physical Fitness among Children Aged 6-10 in Beijing	Liu	Dissertation	2021	390	0.4897	8.31±0.89 yrs	General	Bei Jing	cross-sectional	parental questionnaire	parental questionnaire	parental questionnaire	BMI、vital capacity、50-meter run、sit-and-reach、1-minute rope skipping、1-minute sit-ups	Canadian 24-h movement guidelines	0.6082	0.5864	0.6263	0.9284	0.9115	0.9447	0.5625	0.5134	0.6091	0.3351	0.3184	0.3505	0.2091	0.257	0.1649
Exploring the Association between 24-Hour Movement Behaviors and Physical Fitness in Adolescents using Compositional Data Analysis (CoDA)	Ren	Dissertation	2022	694	0.4452	14～17 yrs	General	Guang Dong	cross-sectional	accelerometer	accelerometer	accelerometer	BMI、vital capacity、50-meter run、sit-and-reach、1-minute rope skipping、1-minute sit-ups、1000-meter run、800-meter run	—
The Relationship between 24-Hour Movement Behaviors and Executive Function and Academic Achievement in Primary School Students	Qin	Dissertation	2023	1989	0.517	9.83±0.74 yrs	General	Shang Hai	cross-sectional	questionnaire	questionnaire	questionnaire	Executive functions (task initiation, working memory, planning, organization, and monitoring) and academic performance	Canadian 24-h movement guidelines	0.134	0.135	0.032	0.852	0.832	0.873	0.847	0.829	0.867	0.103	0.104	0.102	0.028	0.037	0.019
A Study on the Relationship between 24-Hour Activity Levels and Problem Behaviors among Middle School Students in Shanghai	Zhao	Dissertation	2022	697	0.548	11～17 yrs	General	Shang Hai	cross-sectional	questionnaire	questionnaire	questionnaire	Problem behaviors (academic maladjustment、 aggressive behavior、disciplinary violations、 withdrawal behavior、neuroticism、test anxiety)	—	0.412	0.552	0.635	0.746	0.73	0.765	0.403	0.361	0.454	9.3	7.9	11.2
The Relationship between 24-Hour Movement Behaviors and Subjective Well-being among High School Students in Shanghai	Yong	Dissertation	2025	1271	0.465	15～18 yrs	General	Shang Hai	cross-sectional	questionnaire	questionnaire	questionnaire	Subjective well-being	Canadian 24-h movement guidelines
A Study on the Relationship between 24-Hour Movement Behaviors and Anxiety in Middle School Students: A Case Study of Some Middle Schools in Hubei Province	Xu	Dissertation	2021	2960	0.4203	14.86±5.97 yrs	General	Hu Bei	cross-sectional	questionnaire	questionnaire	questionnaire	anxiety disorder	Canadian 24-h movement guidelines	0.158	0.187	0.133	0.271	0.25	0.289	0.642	0.642	0.642	0.157	0.156	0.178
The Relationship between 24-Hour Activities and Obesity Progression in Children and Adolescents: A 2-Year Prospective Cohort Study of 318 Primary School Students in Shanghai	Chen et al.	Journal Article	2022	318	0.538	9.31±0.78 yrs	General	Shang Hai	prospective cohort	accelerometer	accelerometer	accelerometer	BMI、Waist-to-Height Ratio（WHtR）	Canadian 24-h movement guidelines
A Study on the Physical Fitness Level of Children Aged 3-6 and Its Relationship with 24-Hour Movement Behaviors	Li	Dissertation	2023	440	0.541	3~6 yrs	General		cross-sectional	parental questionnaire	parental questionnaire	parental questionnaire	BMI、agility、explosive power、upper limb muscle strength、lower limb muscle strength、lexibility、and balance ability	China's Guidelines for Physical Activity of Preschool Children (3-6 Years Old)	0.373	0.416	0.336	0.873	0.878	0.866	0.859	0.857	0.861	0.297	0.411	0.107	0.023	0.014	0.059
A Study on the Association between 24-Hour Movement Behavior Levels and Physical and Mental Health Status in Preschool Children	Chang	Dissertation	2021	458	0.4934	3.0～6.0 yrs	General	Hu Nan	cross-sectional	accelerometer	accelerometer	accelerometer	Physical fitness：10-meter shuttle run、standing long jump、tennis ball throw、continuous double-leg jump、sit-and-reach、balance beam walking；Mental health：hyperactivity/attention deficit、emotional symptoms、conduct problems、peer interaction problems、prosocial behavior	WHO Guidelines on Physical Activity, Sedentary Behaviour and Sleep for Children Under 5 Years
A Study on the Isotemporal Substitution Benefits of 24-Hour Movement Behaviors on Inhibitory Control in Preschool Children	Zhang	Dissertation	2024	66	0.4848	5.02±0.62 yrs	General	Shaan Xi	cross-sectional	parental questionnaire	parental questionnaire	parental questionnaire	Inhibitory control	WHO Guidelines on Physical Activity, Sedentary Behaviour and Sleep for Children Under 5 Years
The Impact of 24-Hour Movement Behaviors on Emotional and Behavioral Problems in Preschool Children	Zhang	Dissertation	2024	1227	0.501	4.09±0.45 yrs	General	Nationwide	cross-sectional	accelerometer	parental questionnaire	accelerometer	Emotional symptoms：physical discomfort、tension in new environments; Conduct problems: temper tantrums、quarreling、bullying other children; hyperactivity factors：excessive activity、inattention; peer interaction problems：loneliness、being liked by other children; prosocial behaviors：being considerate of others、willingness to help others	China's Guidelines for Physical Activity of Preschool Children (3-6 Years Old)	0.751						0.656
The Relationship between 24-Hour Movement Behaviors and Positive Development in Middle School Students from the Perspective of Positive Youth Development	Yuan	Dissertation	2023	5429	0.504	14～17 yrs	General	Jiang Su	cross-sectional	questionnaire	questionnaire	questionnaire	Positive development (competence, confidence, interpersonal relationships, character, care)	Canadian 24-h movement guidelines	0.004	0.088	0.046	0.387	0.906	0.944	0.04	0.56	0.566	0.039	0.049	0.028	0.027	0.034	0.019
A Study on the Relationship between 24-Hour Movement and Fundamental Motor Skills in Children using Compositional Data Analysis	Qiu	Dissertation	2023	327	0.511	6~10 yrs	General	Zhe Jiang	cross-sectional	accelerometer	accelerometer	accelerometer	Locomotor skills：running、forward slide、hop、side slide、standing long jump、skip Manipulative skills：hitting a stationary ball、stationary one-handed dribble、catching a ball、kicking a stationary ball、overhand throw、underhand throw、one-handed hitting of a rebound ball	—
A Study on the Relationship between 24-Hour Movement Behaviors and Psychological Subhealth in Adolescents	Huang	Dissertation	2022	8573	0.5052	12~17 yrs	General	Shang Hai、Hu Nan、Yun Nan、Xin Jiang	cross-sectional	questionnaire	questionnaire	questionnaire	Psychological sub-health (emotional sub-health, conduct sub-health, sub-health due to social adaptation difficulties)	—	0.403	0.452	0.352	0.818						0.045	0.054	0.037	0.091	0.088	0.093
Association between 24-Hour Activity Levels and Overweight/Obesity among Chinese School Children and Adolescents in 2015	Wang et al.	Journal Article	2021	946	0.5053	7～18 yrs	General	Nationwide	cross-sectional	questionnaire	questionnaire	questionnaire	BMI	Canadian 24-h movement guidelines	0.2484	0.2594	0.2372	0.3869	0.4059	0.3675	0.5708	0.5649	0.5769	0.0677	0.0837	0.0513	0.217	0.2134	0.2201
A Study on the Isotemporal Substitution Benefits of 24-Hour Movement Behaviors on Emotional and Behavioral Problems in Preschool Children	Yu	Dissertation	2024	211	0.431	3～6 yrs	General	Hu Nan	cross-sectional	accelerometer	accelerometer	accelerometer	emotional symptoms、Conduct problems、hyperactivity factors、peer interaction problems、prosocial behaviors.	Canadian 24-h movement guidelines	0.038	0.077	0.008	0.143	0.088	0.184	0.361	0.318	0.392	0.009	0.022	0	0.218	0.187	0.242
An Investigation on 24-Hour Movement Behaviors among Adolescents in Suzhou City	Wang et al.	Journal Article	2023	534	0.502	15.9±0.6 yrs	General	Jiang Su	cross-sectional	questionnaire	questionnaire	questionnaire	—	Canadian 24-h movement guidelines	0.019	0.033	0.003	0.419	0.444	0.395	0	0	0				0.567	0.472	0.528
A Study on the Relationship between 24-Hour Movement Behaviors and Health-Related Physical Fitness and Mental Health in Children in Nanjing	Su	Dissertation	2022	2045	0.565	10～12 yrs	General	Jiang Su	experimental intervention	accelerometer	questionnaire	accelerometer	Health-related physical fitness：cardiorespiratory endurance、muscular strength、speed-agility、flexibility Mental health：depression、anxiety disorder、subjective well-being	—	0.116	0.078	0.039	0.619	0.337	0.281	0.28	0.179	0.101	0.032	0.021	0.011	0.253
Analysis of 24-Hour Activity Levels and Related Factors among Chinese Children Aged 6-13	Lv et al.	Journal Article	2019	31362	0.5172	6～13 yrs	General	Hu Nan、Ning Xia、 Tian Jin、Chong Qing、Liao Ning、Shang Hai、Guang Dong	cross-sectional	questionnaire	questionnaire	questionnaire	—	Canadian 24-h movement guidelines	0.322	0.351	0.291	0.785	0.757	0.814	0.301	0.304	0.299	0.077	0.08	0.074	0.096	0.104	0.089
A Study on the Relationship between 24-Hour Activity Time Distribution/Substitution and Children's Body Mass Index: Based on Compositional Data Analysis Models	Liang et al.	Journal Article	2022	321	0.4922	6~13 yrs	General	Shang Hai	cross-sectional	accelerometer	accelerometer	accelerometer	Body Mass Index z-score（zBMI）	—
Research on 24-Hour Activity Recommendations for Chinese Children and Adolescents Based on Physical Health, Mental Health, and Executive Function	Yang et al.	Journal Article	2024	1736	0.5179	6～18 yrs	General	Guang Dong、Hu Bei、Hu Nan	cross-sectional	accelerometer	accelerometer	accelerometer	Physical health:Body morphology(height, weight, body mass index)、Physical function (vital capacity);Physical fitness(50mrun, 50m×8 shuttle run, 800m run for girls/1000m run for boys, sit-and-reach, 1-minute rope skipping, pull-ups for boys / 1-minute sit-ups for girls, standing long jump Mental health: emotional symptoms、conduct problems、hyperactivity/attention deficit、peer relationship problems,…	—
Research on Recommended Levels of 'Golden Day' Activity Behaviors for Adolescents: Based on Compositional Optimal Time Zone Analysis	Song et al.	Journal Article	2025	837	0.4815	12~17 yrs	General	Tian Jin、Hu Bei、He Nan	cross-sectional	accelerometer	accelerometer	accelerometer	Physical、psychological、social health	—
An Exploratory Study on Establishing 24-Hour Movement Behavior Recommendations for Children and Adolescents using Multi-Indicator Joint ROC Curve Analysis Based on Physical Fitness	Sun et al.	Journal Article	2024	435	0.4575	7～18 yrs	General	Shang Hai、Shan Xi、Guang Dong、Hu Nan、Xin Jiang、Si Chuan、Yun Nan	cross-sectional	accelerometer	parental questionnaire	parental questionnaire	Physical health Body composition (BMI、waist circumference); Strength (grip strength、30-second sit-ups、standing long jump);Cardiorespiratory endurance (20-meter shuttle run);Agility and coordination (20-second repeated lateral jumps);Speed (50-meter run);Flexibility (sit-and-reach)	—
The Relationship between the Composition of 24-Hour Movement Behaviors and Obesity Indicators in Children and Adolescents	Xie et al.	Journal Article	2025	242	0.4256	13.5±3.91 yrs	General	Tian Jin	cross-sectional	accelerometer	accelerometer	accelerometer	Obesity indicators (body mass index z-score (BMIz), waist-to-hip ratio (WHR), body fat percentage (FAT), fat mass index (FMI))	—
Current Status of Meeting 24-Hour Movement Guidelines and Personal/Family Influencing Factors among Children and Adolescents with Autism Spectrum Disorder	Zhong	Dissertation	2023	56	0.7857	11.66±3.43 yrs	Autism Spectrum Disorders	Zhe Jiang	cross-sectional	accelerometer	accelerometer	accelerometer	—	Canadian 24-h movement guidelines	0.2679	0.2728	0.25	0.6071	0.6364	0.5	0.4643	0.4546	0.5	0.0893	0.1136	0	0.2143	0.1818	0.3333
Meeting 24-hour movement guidelines: Their relationships with overweight and obesity among Chinese children with autism spectrum disorder	Xu et al.	Journal Article	2022	99	0.6465	12.70 ± 2.84 yrs	Autism Spectrum Disorders	Ning Xia	cross-sectional	accelerometer	accelerometer	accelerometer	Weight status （BMI）	Canadian 24-h movement guidelines	0.323			0.525			0.657			0.162			0.131
The Impact of 24-Hour Movement on Health-Related Quality of Life among Children and Adolescents with Intellectual Disabilities in Western China: A Dual Perspective of Quantity and Quality	Xu	Dissertation	2022	319	0.6207	12.93±3.31 yrs	Intellectual Disabilities	Ning Xia	cross-sectional	accelerometer	accelerometer	accelerometer	Health-related quality of life:Physical function、emotional function、social function、role/school function	Canadian 24-h movement guidelines	0.3354	0.323	0.355	0.5423	0.535	0.554	0.7555	0.778	0.719	0.1755	0.197	0.1405	0.0815	0.0909	0.0661
The Relationship between Different Activity Behaviors and Body Composition among Primary School Students in Guangzhou	Tan et al.	Journal Article	2019	1621	8.37	9.12±1.76 yrs	General	Guang Dong	cross-sectional	questionnaire	questionnaire	questionnaire	Body composition: BMI、body fat percentage、 fat mass index、fat-free mass index	—
Association between the 24-hourmovement guidelines and executive function among Chinese children	Zeng et al.	Journal Article	2022	376	0.519	9.17±1.61 yrs	General	Guang Dong	cross-sectional	accelerometer	questionnaire	questionnaire	Executive function: Four indicators from the Wisconsin Card Sorting Test (WCST) 、 shifting efficiency (SE)、non-perseverative errors (NPE)、failure to maintain set (FMS).	Canadian 24-h movement guidelines	0.157			0.824			0.721			0.101	0.16	0.033	0.056	0.036	0.077
Movement in High School: Proportion of Chinese Adolescents Meeting 24-Hour Movement Guidelines	Ying et al.	Journal Article	2020	1338	0.506	14～19 yrs	General	Southeastern Provinces	cross-sectional	questionnaire	questionnaire	questionnaire	—	Canadian 24-h movement guidelines	0.028	0.029	0.028	0.936	0.944	0.928	0.079	0.068	0.09	0.003	0.3	0.3	5.1	4.7	5.5
Cross-sectional and longitudinal associations of adherence to the 24-hour movement guidelines with mental health problems among Chinese adolescents	Zhang et al.	Journal Article	2023	906	0.51	14.3±0.9 yrs	General	Guang Dong	prospective cohort	questionnaire	questionnaire	questionnaire	Mental health problems ：anxiety and depression	Canadian 24-h movement guidelines	0.042			0.143			0.125			0.155			0.092
The Associations between Meeting 24-Hour Movement Guidelines (24-HMG) and Mental Health inAdolescents—Cross Sectional Evidence from China	Luo et al.	Journal Article	2023	9420	0.5478	14.53±0.69 yrs	General	Nationwide	cross-sectional	China Education Panel Survey (CEPS) 2014-2015 follow-up data	China Education Panel Survey (CEPS) 2014-2015 follow-up data	China Education Panel Survey (CEPS) 2014-2015 follow-up data	Mental Health： Depression、 Anxiety Scores	Canadian 24-h movement guidelines	0.0531	0.0781	0.0247	0.2032	0.1732	0.2396	0.6054	0.6388	0.565	0.0071	1.03	0.33	28.7	26.28	31.6
Association between 24-Hour Movement Behaviors andSmartphone Addiction among Adolescents in Foshan City,Southern China: Compositional Data Analysis	Ren et al.	Journal Article	2022	1323	0.4346	16.4±0.9 yrs	General	Guang Dong	cross-sectional	questionnaire	questionnaire	questionnaire	Electronic product addiction:Smartphone、Internet	—
The Associations between Meeting the 24-HourMovement Guidelines and Adiposity in Asian Adolescents: The Asia-Fit Study	Hui et al.	Journal Article	2020	1626	0.513	13.52±0.97 yrs	General	Hong Kong	cross-sectional	China Education Panel Survey (CEPS) 2014-2015 follow-up data	questionnaire	questionnaire	Adiposity:Body fat percentage	Canadian 24-h movement guidelines	8.6			2.5			24.8			0.1			57.2
				1599	0.509	14.01±0.84 yrs	General	Shang Hai			questionnaire	questionnaire			12.3			12.4			12.8			3			42.2
				1620	0.528	13.84±0.91 yrs		Taiwan Province			questionnaire	questionnaire			8.5			7.5			20.8			0.6			55.4
24-hour movement behaviours and self-rated health in Chinese adolescents: aquestionnaire-based survey in Eastern China	Shi et al.	Journal Article	2023	2407	0.532	10～17 yrs	General	Shang Hai、An Hui、Jiang Su	cross-sectional	questionnaire	questionnaire	questionnaire	self-rated health	Canadian 24-h movement guidelines	6.4			43.5			30.3			0.9			36
Associations between Meeting 24-hour Movement Guidelines and Myopia Among School-aged Children: A cross-sectional study	Zhao et al.	Journal Article	2023	1423	0.371	8.69±1.86 yrs	General	Nationwide	cross-sectional	parental questionnaire	parental questionnaire	parental questionnaire	Myopia	Canadian 24-h movement guidelines	0.0084			26.7			11.17			4.92			11.52
Relationship of 24-Hour Movement Behaviors with Weight Status and Body Composition in Chinese Primary SchoolChildren: A Cross-Sectional Study	Zhou et al.	Journal Article	2022	978	0.532	9.1±1.4 yrs	General	He Bei	cross-sectional	questionnaire	questionnaire	questionnaire	Weight Status and Body Composition:BMI、percent of body fat (PBF)、fat-free mass (FFM)、skeletal muscle mass (SMM)	Canadian 24-h movement guidelines	0.554			0.634			0.684			26.1			5.9
Associations of 24-Hour Movement Behavior with DepressiveSymptoms and Anxiety in Children: Cross-Sectional Findings from a Chinese Sample	Lu et al.	Journal Article	2021	5357	0.556	11.5±0.76 yrs	General		cross-sectional	questionnaire	questionnaire	questionnaire	Depression、Anxiety disorder	Canadian 24-h movement guidelines	11.9	14.5	8.7	65.3	63.4	67.7	29.1	31.7	26	3.2	4	2.2	21.9	21.4	22.6
Combinations of physical activity, screen time and sleep, and their association with subjective wellbeing in children	Sun et al.	Journal Article	2023	1098	0.515	11.6±0.8 yrs	General	An Hui	cross-sectional	questionnaire	questionnaire	questionnaire	wellbing	Canadian 24-h movement guidelines	8.7			58.6			23.3
Prospective associations between adherence to 24-hour movement guidelines and mental well-being in Chinese adolescents	Zhang et al.	Journal Article	2023	816	0.49	14.76±0.81 yrs	General	Guang Dong、Guang Xi	prospective cohort	questionnaire	questionnaire	questionnaire	mental well-being	Canadian 24-h movement guidelines	0.235			0.091			0.123			0.081			0.17
Meeting 24-Hour Movement and Dietary Guidelines:Prevalence, Correlates and Association with Weight Status among Children and Adolescents: A National Cross-Sectional Study in China	Yang et al.	Journal Article	2022	34887	0.518	11.42±3.22 yrs	General	Hu Nan、Liao Ning、Ning Xia、Guang Dong、Shang Hai、Chong Qing、Tian Jin	cross-sectional	questionnaire	questionnaire	questionnaire	Weight Status（BMI）	Canadian 24-h movement guidelines	35.7	40	31.2	17.8	15.9	19.9	36.4	37.4	35.4	2.1	2.2	1.9
Associations between 24-h Movement Behavior and Internet Addiction in Adolescents: A Cross-Sectional Study	Ma et al.	Journal Article	2022	2045	0.565	10～15 yrs	General	Shaan Xi	cross-sectional	questionnaire	questionnaire	questionnaire	Electronic product addiction：Smartphone、Internet	Canadian 24-h movement guidelines	88.4			38.1			72			3.2			25.3
Meeting 24-Hour Movement Guidelines: Prevalence, correlates and the relationships with overweight and obesity among Chinese children and adolescents	Chena et al.	Journal Article	2020	114072	0.4918	13.75±2.61 yrs	General	Nationwide	cross-sectional	questionnaire	questionnaire	questionnaire	Overweight and obesity（BMI）	Canadian 24-h movement guidelines	0.1289	0.1426	0.1156	0.6479	0.6186	0.6754	50.74%%	0.521	0.4942	0.0604	0.0608	0.0599
The Combinations of Physical Activity, Screen Time, and Sleep,and Their Associations with Self-Reported Physical Fitness in Children and Adolescents	Chen et al.	Journal Article	2022	2407	0.527	13.82±2.1 yrs	General	Southeastern Provinces	cross-sectional	questionnaire	questionnaire	questionnaire	Self-Reported Physical Fitness：physical fitness、cardiorespiratory fitness、muscular strength、speed and agility、flexibility	Canadian 24-h movement guidelines	1.8			29.8			17.2			0.009			0.36
Prevalence and Selected Sociodemographic of Movement Behaviors in Schoolchildren from Low-and Middle-Income Families in Nanjing, China:A Cross-Sectional Questionnaire Survey	Chenb et al.	Journal Article	2020	2614	0.492	13.6±2.6 yrs	Lowand Middle-Income Families	Jiang Su	cross-sectional	questionnaire	questionnaire	questionnaire	—	Canadian 24-h movement guidelines	0.099	11.6	8.4	65.2	62.8	68.1	37.2	37.9	36.6	2.9	3.2	2.6
Joint trajectories of life style indicators andtheir links to psychopathological outcomesin the adolescence	Zhang et al.	Journal Article	2021	1974	0.556	7～9 yrs	General	An Hui	cross-sectional	questionnaire	questionnaire	questionnaire	Psychopathological outcomes:depression、Suicidal ideation、alcohol use、non-suicidal self-injurious behavior	—
Lifestyle Behaviors and DepressiveSymptoms in Chinese Adolescents Using Regression and fsQCA Models	Mei et al.	Journal Article	2022	726	0.552	13.79±1.64 yrs	General	Ji Lin	cross-sectional	questionnaire	questionnaire	questionnaire	Depression	—
Meeting the Canadian 24-Hour Movement Guidelines and physical–mental comorbidity among Chinese children and adolescents: Prevalence, associations, and the population impacts	Sun et al.	Journal Article	2024	21061	0.5149	13～16 yrs	General	Zhe Jiang	cross-sectional	questionnaire	questionnaire	questionnaire	Physical diseases:hypertension、high myopia、dental caries、scoliosis、obesity mental illness：specifically depressive symptoms	Canadian 24-h movement guidelines	0.111	0.142	0.078	0.679	0.678	0.679	0.385	0.424	34.3	0.038	0.05	0.025	0.17	0.157	0.185
Differential Associations Between Meeting 24-Hour Movement Guidelines With Mental Wellbeing and Mental Illness Among Chinese Adolescents	Liang et al.	Journal Article	2022	67281	0.519	13±1.8 yrs	General	Guang Dong	cross-sectional	questionnaire	questionnaire	questionnaire	Mental Wellbeing ：eudaimonic wellbeing、resilience and positive、positive youth development Mental illness：depression、anxiety symptoms	Canadian 24-h movement guidelines	0.026			0.451			0.069			0.017			0.287
Compliance with Health-Related Behaviors Guidelines and Its Relationship with Multiple Factors in Preschool Children Aged 3–6 Years: A National Cross-Sectional Survey in China	Gao et al.	Journal Article	2022	10967	0.5423	4.82±1.05 yrs	General	Nationwide	cross-sectional	parental questionnaire	parental questionnaire	parental questionnaire	—	WHO Guidelines on Physical Activity, Sedentary Behaviour and Sleep for Children Under 5 Years	0.623	0.621	0.625	0.528	0.521	0.536	0.538	0.536	0.539	0.164	0.16	0.167	0.079	0.08	7.7%^
Association between meeting the 24-h movement guidelines and psychosocial health in children: A cross-sectional study	Bao et al.	Journal Article	2023	2005	0.516	9.83±0.71 yrs	General	Shang Hai	cross-sectional	questionnaire	questionnaire	questionnaire	Psychosocial health:emotional symptoms、conduct problems、hyperactivity/attention deficit、peer relationship problems、prosocial behavior）	Canadian 24-h movement guidelines	0.133	0.134	0.131	0.851	0.831	0.873	0.846	0.828	0.866	0.102	0.102	0.101	0.029	0.038	0.02
Association between Physical Activity, Sedentary Behaviors, Sleep, Diet, and Adiposity among Children and Adolescents in China	Ding et al.	Journal Article	2022	28818	0.502	12±3.3 yrs	General	Nationwide	cross-sectional	questionnaire	questionnaire	questionnaire	Adiposity（BMI）	Canadian 24-h movement guidelines	0.592	0.608	0.575	0.401	0.403	0.399	0.634	0.64	0.627	0.125
Longitudinal associations between 24-hour movement behaviors and physical fitness in preschoolers: a compositional isotemporal substitution analysis	Song et al.	Journal Article	2025	200	0.53	3.5±0.3 yrs	General	Guang Dong	prospective cohort	accelerometer	parental questionnaire	parental questionnaire	Physical fitness:20-m shuttle run、sit and reach、Sit-ups、muscular strength、dynamic balance、Speed-agility	—
Associations between 24-hour movement guidelines and health-related quality of life among urban preschool children in Singapore, Japan, and China	Chung et al.	Journal Article	2025	2202	0.521	4.3±1.0 yrs	General	Shang Hai、An Hui、Guang Dong、Liao Ning	cross-sectional	questionnaire	questionnaire	questionnaire	Health-related quality of life:physical health includes walking more than one block、running、lifting heavy objects、experiencing low energy levels Psychosocial health：emotional functioning（feelings of fear or anger）、social functioning（interacting well with other children or keeping pace during play）、school functioning（paying attention in class or missing school due to illness）	WHO Guidelines on Physical Activity, Sedentary Behaviour and Sleep for Children Under 5 Years	0.072			0.117			0.109			0.058			0.163
Associations of sleep, sedentary behavior, and physical activity during out-of-school time and the risk of overweight and obesity in children and adolescents: a dose-response and isotemporal substitution analysis	Chen et al.	Journal Article	2025	4114	0.499	11 yrs	General	Nationwide	cross-sectional	questionnaire	questionnaire	questionnaire	Overweight and obesity（BMI）	—
Test of the relationship between adolescents’ 24-h activity behavior and anxiety symptoms using compositional data analysis	Wang et al.	Journal Article	2025	176	0.52	13.44±1.5 yrs	General	Hu Bei	cross-sectional	accelerometer	accelerometer	accelerometer	Anxiety symptoms	—
The Relationship between 24-Hour Movement Behaviors and Psychological Well-being in Overweight and Obese Children	Cai et al.	Journal Article	2025	445	0.553	9.93±1.24 yrs	overweight and obese children	Shi Jiazhuang	prospective cohort	accelerometer	accelerometer	accelerometer	Psychological well-being: environmental mastery、personal growth、meaning in life、self-acceptance、autonomy、positive interpersonal relationships	Canadian 24-h movement guidelines	0.0787			0.1079			0.1393			0.1011			0.1124
Relationship between movement behaviour and life satisfaction in Chinese children: A cross-lagged panel analysis	Yang et al.	Journal Article	2025	683	0.5095	8.91±1.31 yrs	General	Shang Hai	prospective cohort	questionnaire	questionnaire	questionnaire	Life satisfaction	—
Longitudinal relationship between adherence to 24‑h Movement Guidelines and adiposity among children	Zhao et al.	Journal Article	2025	202	0.51	10±1 yrs	General	Zhe Jiang	prospective cohort	Fibion® accelerometer	questionnaire	questionnaire	Adiposity:BMIz、ΔBF%、WHtR	Canadian 24-h movement guidelines	0.337			0.535			0.332			0.074			0.232
24-hour movement behaviors and cognitive ability in preschool children: A compositional and isotemporal reallocation analysis	Xu et al.	Journal Article	2025	191	0.408	4.59±0.99 yrs	General	Hu Nan	cross-sectional	accelerometer	parental questionnaire	accelerometer	Cognitive ability: information subtest、vocabulary subtest、picture completion subtest、block design subtest	—
Association between family factors and 24-h movement behaviors of adolescents—a cross-sectional study of Chinese high school students	Fan et al.	Journal Article	2025	1250	0.482	16.1±0.9 yrs	General	Shang Hai	cross-sectional	questionnaire	questionnaire	questionnaire	—	—
Associations between adherence to 24-hour movement guidelines with depression, anxiety, and loneliness among Chinese adolescents	Hua et al.	Journal Article	2025	13453	0.554	14.9±2 yrs	General	Shang Hai	cross-sectional	questionnaire	questionnaire	questionnaire	Depression、Anxiety disorder、Autism	Canadian 24-h movement guidelines	0.212	0.249	0.166	0.472	0.443	0.507	0.159	0.19	0.12	0.027	0.034	0.018	0.372	0.364	0.382
Relationship between 24-hour movement behaviors and executive function in preschool children based on compositional data analysis	Chang et al.	Journal Article	2025	366	0.5109	4.18±0.87 yrs	General	Hu Nan	cross-sectional	accelerometer	sleep log	accelerometer	Executive functions: inhibitory control、cognitive flexibility、emotional control、working memory、planning/organization	—
Effectiveness of a parent-focused intervention targeting 24-hour movement behaviours in preschool-aged children: a randomised controlled trial	Feng et al.	Journal Article	2024	147	0.565	4.8±0.9 yrs	General	Hong Kong	experimental intervention	accelerometer	accelerometer	accelerometer	—	—
Associations of 24-hour movement behaviors with emotional and behavioral problems among Chinese adolescents	Huang et al.	Journal Article	2024	15071	0.509	14.53±1.65 yrs	General	Guang Dong	cross-sectional	questionnaire	questionnaire	questionnaire	Emotional and behavioral problems：emotional symptoms、conduct problems、hyperactivity or inattention、peer relationship problems、prosocial behaviors	Canadian 24-h movement guidelines	0.056	0.074	0.037	0.444	0.363	0.528	0.013	0.011	0.015	0.04	0.059	0.019	0.156	0.121	0.194
Relationships among Sleep Time, Physical Activity Time, ScreenTime, and Nutrition Literacy of Adolescents: A Cross-Sectional Study in Chongqing, China	Xu et al.	Journal Article	2024	239	0.502	14.3±1.8 yrs	General	Chong Qing	cross-sectional	questionnaire	questionnaire	questionnaire	Nutrition literacy	—
Association of physical activity, screen time and sleep with substance use in children and adolescents: a large sample cross-sectional study	Su et al.	Journal Article	2024	67281	0.519	13.05±0.01 yrs	General	Guang Dong	cross-sectional	questionnaire	questionnaire	questionnaire	Substance use（smoking and alcohol ）	Canadian 24-h movement guidelines	0.026			0.451			0.069			0.017			0.287
Associations between adherence to 24-Hour Movement Guidelines with continuous metabolic syndrome score among Chinese children and adolescents	Liu et al.	Journal Article	2024	4604	0.55	6～17 yrs	General	Guang Dong	cross-sectional	questionnaire	questionnaire	questionnaire	Continuous metabolic syndrome score: fasting blood glucose (FBG)、triglycerides (TG)、high-density lipoprotein cholesterol (HDL-C)、uric acid (UA)、blood insulin (INS)	—											0.6199	0.3801
Associations between adherence to 24-hour movement guidelines and socio-emotional competence among preschool children: A cross-sectional study	Wang et al.	Journal Article	2024	1288	0.5464	4.48±0.97 yrs	General	Nationwide	cross-sectional	questionnaire	questionnaire	questionnaire	Socio-emotional competence:emotional regulation、school readiness、social confidence、family integration	WHO Guidelines on Physical Activity, Sedentary Behaviour and Sleep for Children Under 5 Years	0.094	0.097	0.09	0.179	0.177	0.181	0.021	0.022	0.02	0.182	0.185	0.178	0.048	0.048	0.048
Relationship between 24-h activity behavior and body fat percentage in preschool children: based on compositional data and isotemporal substitution analysis	Fu et al.	Journal Article	2024	881	0.528	3～6 yrs	General	Jiang Xi	cross-sectional	accelerometer	parental questionnaire	accelerometer	Body fat percentage	—
24-Hour movement behaviors and executive functions in preschoolers: A compositional and isotemporal reallocation analysis	Lau et al.	Journal Article	2024	426	0.5422	3.8±0.6 y	General	Guang Dong	cross-sectional	accelerometer	parental questionnaire	accelerometer	Executive functions: the ability to flexibly inhibit prepotent responses or habitual responses、the ability to inhibit responses and control impulses、working memory	—
Association Between 24-Hour Movement Guideline and Physical, Verbal, and Relational Forms of Bullying Among Chinese Adolescents	Chen et al.	Journal Article	2023	67821		13.04 yrs	General		cross-sectional	questionnaire	questionnaire	questionnaire	Physical bullying：physical violence、forcing or threatening others to do something/being forced or threatened to do something、intentionally destroying others' belongings. Verbal bullying：verbal violence、malicious nicknames or ridicule Relational bullying：spreading rumors or slander、 isolating or excluding others.	Canadian 24-h movement guidelines
Proportion of Chinese Children and Adolescents Meeting 24-Hour Movement Guidelines and Associations with Overweight and Obesity	Sun et al.	Journal Article	2023	440	0.4614	12.5±3.3 yrs	General	Shang Hai、Shan Xi、Guang Dong、Hu Nan、Xin Jiang、Si Chuan、Chong Qing	cross-sectional	accelerometer	questionnaire	questionnaire	Overweight and obesity（BMI ）	Canadian 24-h movement guidelines	0.016			0.236			0.159			0.073	0.118	0.038	0.118	0.059	0.169
Associations between 24-h movement behaviours and BMI in Chinese primary-and middle-school students	Chen et al.	Journal Article	2023	389	0.4987	11.89±2.09	General	Shang Hai	cross-sectional	accelerometer	accelerometer	accelerometer	BMI	—
Association Between Combinations of 24-Hour Movement Behaviors and Depression Among Adolescents—Inner Mongolia Autonomous Region, China, 2019–2021	Yuan et al.	Journal Article	2023	238440	0.494	13～18 yrs	General	Inner Mongolia Autonomous Region	cross-sectional	questionnaire	questionnaire	questionnaire	Depression	Canadian 24-Hour Movement Guidelines
Adherence to 24-h movement guidelines among Chinese children and adolescents with intellectual disabilities	Xu et al.	Journal Article	2023	319	0.6207	12.93±3.31 yrs	Intellectual disabilities	Northwestern Province	cross-sectional	accelerometer	accelerometer	questionnaire	—	Canadian 24-h movement guidelines	0.3354			0.5423			0.7555				0.1755		0.0815
The Association between 24h Movement Guidelines and Internalising and Externalising Behaviour Problems among Chinese Preschool Children	Zhu et al.	Journal Article	2023	200	0.471	57.5±10.0 yrs	General	Guang Dong	cross-sectional	Active Style Pro HJA-750C	parental questionnaire	parental questionnaire	Internalizing behavior:emotional symptoms、peer relationship problems Externalizing behavior:conduct problems、hyperactivity/attention deficit	Canadian 24-h movement guidelines WHO Guidelines on Physical Activity, Sedentary Behaviour and Sleep for Children Under 5 Years
The cross-sectional and prospective associations of parental practices and environmental factors with 24-hour movement behaviours among school-aged Asian children	Padmapriya et al.	Journal Article	2024	249			General		cross-sectional	accelerometer	accelerometer	accelerometer	—	—
Prospective Association Between 24-Hour Movement Behaviors and Fundamental Movement Skills in Chinese Preschoolers During the COVID-19 Pandemic: A Compositional and Reallocation Analysis	Song et al.	Journal Article	2024	418	0.541	4±0.6yrs	General	Guang Dong	cross-sectional	accelerometer	parental questionnaire	accelerometer	Fundamental movement skills（motor skill、boll skill）	—
The Cross-Sectional and Longitudinal Associations Between Adherence to 24-Hour Movement Behavior Guidelines and Bone Health in Young Children	Li et al.	Journal Article	2024	109	0.56	4.3±0.6 yrs	General	Hu Nan	cross-sectional	accelerometer	parental questionnaire	parental questionnaire	Bone health	—	0.028			0.083			0.321			0.055			0.165
Isotemporal substitution effect of 24-hour movement behavior on the mental health of Chinese preschool children	Li et al.	Journal Article	2024	205	0.5707	3～6 yrs	General	Hu Nan	cross-sectional	accelerometer	parental questionnaire	accelerometer	Mental Health：emotional symptoms、conduct problems、hyperactivity/attention deficit、peer relationship problems, and prosocial behavior	—
Examining the relationship between meeting 24-hour movement behaviour guidelines and mental health in Chinese preschool children	Yin et al.	Journal Article	2024	205	0.5707	4.8±0.51 yrs	General	Hu Nan	cross-sectional	accelerometer	parental questionnaire	accelerometer	Mental Health：emotional symptoms、conduct problems、hyperactivity/attention deficit、peer relationship problems、prosocial behavior	WHO Guidelines on Physical Activity, Sedentary Behaviour and Sleep for Children Under 5 Years	0.01			0.02			0.322			0.146			0.054
Associations between 24-hour activity behaviours and emotional and behavioural problems of left-behind children: a component analysis of data from a cross-sectional study	Lu et al.	Journal Article	2025	275	0.44	12.9±2 yrs	General	Zhe Jiang	cross-sectional	accelerometer	accelerometer	accelerometer	Mental Health：emotional symptoms、 conduct problems、hyperactivity/attention deficit、peer relationship problems、prosocial behavior	—
